# Supplementary material for: Modelling the Interaction between Carboxylic Acids and Zinc Oxide: Insight into Degradation of ZnO Pigments
Source: Molecules. 2022 May 24;27(11):3362. doi: 10.3390/molecules27113362 (PMC9181975; doi:10.3390/molecules27113362)
Supplement: Supplementary file 1 [file molecules-27-03362-s001.zip]

Archive with 1 entries (1 files):
- molecules-1715052-supplementary.pdf
